# Supplementary material for: Concordance between the original and short version of the Impulsive Behaviour Scale UPPS-P using an IRT model
Source: PLoS One. 2018 Mar 21;13(3):e0194390. doi: 10.1371/journal.pone.0194390 (PMC5862457; doi:10.1371/journal.pone.0194390)
Supplement: S1 File — (ZIP) [file pone.0194390.s001.zip]

Archive with 2 entries (2 files):
- Data.sav
- Data_dimensions_logits.sav
